# Supplementary material for: Quantitative real-time PCR analysis of Anopheles dirus TEP1 and NOS during Plasmodium berghei infection, using three reference genes
Source: PeerJ. 2017 Jul 26;5:e3577. doi: 10.7717/peerj.3577 (PMC5533154; doi:10.7717/peerj.3577)
Supplement: File S2 [file peerj-05-3577-s002.xlsx]

## Sheet: Raw Cq
Actin		sugar	rbc	irbc		sugar	rbc	irbc		sugar	rbc	irbc		sugar	rbc	irbc
12h	1	23.37	23.11	24.55	2	27.21	20.74	25.99	3		21.85	21.57	4		20.74	20.71
24h	3		20.34	20.49	1		21.11	19.84	2	23.29	24.73	24.95	4		21.39	21.39
48h	2	24.23	21.09	21.11	1	26.91	22.86	23.52	3		20.77	20.06	4		21.99	21.95
Day 5	3		20.91	20.13	1		21.4	24.41	2	21.7	20.79	21.72	4		21.32	21.87
EF1		sugar	rbc	irbc		sugar	rbc	irbc		sugar	rbc	irbc		sugar	rbc	irbc
12h	1	22.22	21.15	22.89	2	26.29	19.94	25.13	3		21.17	21.23	4		19.98	20.15
24h	3		19.31	20.02	1		20.12	18.76	2	22.5	23.58	24.34	4		20.35	20.91
48h	2	22.43	19.96	20.04	1	25.1	21.78	22.48	3		20.01	18.58	4		22.21	20.98
Day 5	3		19.53	18.92	1		20.26	23.09	2	20.77	19.71	20.53	4		20.1	20.55
S7		sugar	rbc	irbc		sugar	rbc	irbc		sugar	rbc	irbc		sugar	rbc	irbc
12h	1	22.99	24.14	25.08	2	27.15	20.79	26.61	3		21.77	21.54	4		20.51	20.83
24h	3		20.36	20.72	1		21.13	20.55	2	23.06	24.34	24.48	4		21.06	21.23
48h	2	24.51	20.9	20.93	1	27.25	22.38	23.31	3		20.67	19.92	4		21.81	21.31
Day 5	3		20.88	20.52	1		21.35	24.4	2	21.3	21.08	21.42	4		21.44	21.46

## Sheet: Mean CV & M value
	rbc & irbc
	Mean CV	Mean M value
48h 2	0.0136	0.0318
12h 1	0.1403	0.3655
12h 2	0.1987	0.4689
12h 3	0.0701	0.1611
24 h 3	0.0985	0.2671
24 h 1	0.1533	0.362
24 h 2	0.1314	0.3015
48 h 1	0.0617	0.1449
48 h 3	0.1512	0.3511
Day 5 3	0.0703	0.1887
Day 5 1	0.0609	0.1619
Day 5 2	0.1132	0.2705
12h 4	0.062	0.175
24h 4	0.1062	0.2738
48h 4	0.208	0.5718
Day 5 4	0.1027	0.2449
Mean	0.108881	0.271281
Std Dev	0.05299	0.133665
12h
Target	Coefficient Variance	M Value		CV	M value
EF1	0.1994	0.4708		0.1878	0.4745
Actin	0.0786	0.3663
S7	0.2855	0.5865
24h
Target	Coefficient Variance	M Value		CV	M
EF1	0.0629	0.141		0.0551	0.141
Actin	0.0766	0.1712
S7	0.0257	0.1109
48h				CV	M
Target	Coefficient Variance	M Value		0.2147	0.5883
EF1	0.3096	0.6557
Actin	0.0613	0.4515
S7	0.2732	0.6578
Day 5
Target	Coefficient Variance	M Value		CV	M
EF1	0.107	0.2413		0.0929	0.2399
Actin	0.0307	0.1818
S7	0.141	0.2967

## Sheet: Relative expression
Actin		rbc	irbc				rbc	irbc				rbc	irbc				rbc	irbc
12h	1	23.11	24.55			2	20.74	25.99			3	21.85	21.57			4	20.74	20.71
24h	1	21.11	19.84			2	24.73	24.95			3	20.34	20.49			4	21.39	21.39
48h	1	22.86	23.52			2	21.09	21.11			3	20.77	20.06			4	21.99	21.95
Day 5	1	21.4	24.41			2	20.79	21.72			3	20.91	20.13			4	21.32	21.87
EF1		rbc	irbc				rbc	irbc				rbc	irbc				rbc	irbc
12h	1	21.15	22.89			2	19.94	25.13			3	21.17	21.23			4	19.98	20.15
24h	1	20.12	18.76			2	23.58	24.34			3	19.31	20.02			4	20.35	20.91
48h	1	21.78	22.48			2	19.96	20.04			3	20.01	18.58			4	22.21	20.98
Day 5	1	20.26	23.09			2	19.71	20.53			3	19.53	18.92			4	20.1	20.55
S7		rbc	irbc				rbc	irbc				rbc	irbc				rbc	irbc
12h	1	24.14	25.08			2	20.79	26.61			3	21.77	21.54			4	20.51	20.83
24h	1	21.13	20.55			2	24.34	24.48			3	20.36	20.72			4	21.06	21.23
48h	1	22.38	23.31			2	20.9	20.93			3	20.67	19.92			4	21.81	21.31
Day 5	1	21.35	24.4			2	21.08	21.42			3	20.88	20.52			4	21.44	21.46
For NormFinder
	12rbc1	12rbc2	12rbc3	12rbc4	24rbc1	24rbc2	24rbc3	24rbc4	48rbc1	48rbc2	48rbc3	48rbc4	5rbc1	5rbc2	5rbc3	5rbc4	12irbc1	12irbc2	12irbc3	12irbc4	24irbc1	24irbc2	24irbc3	24irbc4	48irbc1	48irbc2	48irbc3	48irbc4	5irbc1	5irbc2	5irbc3	5irbc4
EF1	4.2975e-07	9.94173e-07	4.23833e-07	9.66987e-07	8.77559e-07	7.97467e-08	1.53855e-06	7.48238e-07	2.77694e-07	9.80486e-07	9.47087e-07	2.06122e-07	7.96402e-07	1.166e-06	1.32094e-06	8.8981e-07	1.28654e-07	2.72343e-08	4.06568e-07	8.59499e-07	2.25256e-06	4.70901e-08	9.40545e-07	5.07531e-07	1.70941e-07	9.27596e-07	2.55189e-06	4.83494e-07	1.12e-07	6.60472e-07	2.0161e-06	6.51379e-07
Actin	1.10458e-07	5.71002e-07	2.64542e-07	5.71002e-07	4.41832e-07	3.59359e-08	7.53442e-07	3.63889e-07	1.31357e-07	4.47999e-07	7.53442e-07	2.40077e-07	3.61375e-07	5.51552e-07	5.07531e-07	3.8198e-07	4.07112e-08	1.50048e-08	3.21206e-07	5.83e-07	1.06553e-06	3.08533e-08	6.7904e-07	3.63889e-07	8.31332e-08	4.41832e-07	9.14826e-07	2.46826e-07	4.48598e-08	2.89487e-07	8.71498e-07	2.609e-07
S7	5.40924e-08	5.51552e-07	2.79626e-07	6.69692e-07	4.35749e-07	4.70901e-08	7.43069e-07	4.57413e-07	1.8321e-07	5.11061e-07	5.99391e-07	2.71979e-07	3.74119e-07	4.51115e-07	5.18196e-07	3.51493e-07	2.81947e-08	9.76319e-09	3.27955e-07	5.3647e-07	6.51379e-07	4.27352e-08	5.78973e-07	4.06568e-07	9.61592e-08	5.00544e-07	1.00805e-06	3.84637e-07	4.51719e-08	3.564e-07	6.65066e-07	3.46654e-07
	0	0	0	0	1	1	1	1	2	2	2	2	3	3	3	3	0	0	0	0	1	1	1	1	2	2	2	2	3	3	3	3
geNorm
		EF1	Actin	S7
	12rbc1
	12rbc2
	12rbc3
	12rbc4
	24rbc1
	24rbc2
	24rbc3
	24rbc4
	48rbc1
	48rbc2
	48rbc3
	48rbc4
	5rbc1
	5rbc2
	5rbc3
	5rbc4
	12irbc1
	12irbc2
	12irbc3
	12irbc4
	24irbc1
	24irbc2
	24irbc3
	24irbc4
	48irbc1
	48irbc2
	48irbc3
	48irbc4
	5irbc1
	5irbc2
	5irbc3
	5irbc4

## Sheet: Normfinder Timepoints
	Gene name	Stability value			Best gene	Actin
	EF1	0.148823			Stability value	0.0833866
	Actin	0.0833866
	S7	0.138721			Best combination of two genes	EF1 and Actin
					Stability value for best combination of two genes	0.0949632
	Intragroup variation
	Group identifier	0	1	2	3		0	12h
	EF1	0.245239	0.0443733	0.114718	0.0012243		1	24h
	Actin	0.0222774	0.00977357	0.0254091	0.00537421		2	48h
	S7	0.184176	0.0772225	0.0127861	0.0297812		3	Day 5
	Intergroup variation
	Group identifier	0	1	2	3
	EF1	0.0478705	-0.0653436	-0.101734	0.119207
	Actin	0.0636829	0.0171843	-0.0218053	-0.0590619
	S7	-0.111553	0.0481593	0.123539	-0.060145

## Sheet: Normfinder Rbc vs irbc
	Gene name	Stability value			Best gene	Actin
	EF1	0.0820237			Stability value	0.032392
	Actin	0.032392
	S7	0.0741828			Best combination of two genes	Actin and S7
					Stability value for best combination of two genes	0.0404855
	Intragroup variation
	Group identifier	0	1		0 -rbc
	EF1	0.136626	0.082117		1 - irbc
	Actin	0.0151629	0.0184956
	S7	0.0911471	0.0850052
	Intergroup variation
	Group identifier	0	1
	EF1	-0.0026715	0.0026715
	Actin	-0.000288811	0.000288811
	S7	0.00296032	-0.00296032

## Sheet: delta ct method
Actin	12h	24h	48h	Day 5			EF1	12h	24h	48h	Day 5			S7	12h	24h	48h	Day 5
	1	1	1	1				1	1	1	1				1	1	1	1
rbc	23.11	21.11	22.86	21.4			rbc	21.15	20.12	21.78	20.26			rbc	24.14	21.13	22.38	21.35
irbc	24.55	19.84	23.52	24.41			irbc	22.89	18.76	22.48	23.09			irbc	25.08	20.55	23.31	24.4
	2	2	2	2				2	2	2	2				2	2	2	2
rbc	20.74	24.73	21.09	20.79			rbc	19.94	23.58	19.96	19.71			rbc	20.79	24.34	20.9	21.08
irbc	25.99	24.95	21.11	21.72			irbc	25.13	24.34	20.04	20.53			irbc	26.61	24.48	20.93	21.42
	3	3	3	3				3	3	3	3				3	3	3	3
rbc	21.85	20.34	20.77	20.91			rbc	21.17	19.31	20.01	19.53			rbc	21.77	20.36	20.67	20.88
irbc	21.57	20.49	20.06	20.13			irbc	21.23	20.02	18.58	18.92			irbc	21.54	20.72	19.92	20.52
	4	4	4	4				4	4	4	4				4	4	4	4
rbc	20.74	21.39	21.99	21.32			rbc	19.98	20.35	22.21	20.1			rbc	20.51	21.06	21.81	21.44
irbc	20.71	21.39	21.95	21.87			irbc	20.15	20.91	20.98	20.55			irbc	20.83	21.23	21.31	21.46
	12rbc1	12rbc2	12rbc3	12rbc4	24rbc1	24rbc2	24rbc3	24rbc4	48rbc1	48rbc2	48rbc3	48rbc4	5rbc1	5rbc2	5rbc3	5rbc4	12irbc1	12irbc2	12irbc3	12irbc4	24irbc1	24irbc2	24irbc3	24irbc4	48irbc1	48irbc2	48irbc3	48irbc4	5irbc1	5irbc2	5irbc3	5irbc4
EF1	21.15	19.94	21.17	19.98	20.12	23.58	19.31	20.35	21.78	19.96	20.01	22.21	20.26	19.71	19.53	20.1	22.89	25.13	21.23	20.15	18.76	24.34	20.02	20.91	22.48	20.04	18.58	20.98	23.09	20.53	18.92	20.55
Actin	23.11	20.74	21.85	20.74	21.11	24.73	20.34	21.39	22.86	21.09	20.77	21.99	21.4	20.79	20.91	21.32	24.55	25.99	21.57	20.71	19.84	24.95	20.49	21.39	23.52	21.11	20.06	21.95	24.41	21.72	20.13	21.87
S7	24.14	20.79	21.77	20.51	21.13	24.34	20.36	21.06	22.38	20.9	20.67	21.81	21.35	21.08	20.88	21.44	25.08	26.61	21.54	20.83	20.55	24.48	20.72	21.23	23.31	20.93	19.92	21.31	24.4	21.42	20.52	21.46
																																	Mean	Sd
EF1/Actin	-1.96	-0.8	-0.68	-0.76	-0.99	-1.15	-1.03	-1.04	-1.08	-1.13	-0.76	0.22	-1.14	-1.08	-1.38	-1.22	-1.66	-0.86	-0.34	-0.56	-1.08	-0.61	-0.47	-0.48	-1.04	-1.07	-1.48	-0.97	-1.32	-1.19	-1.21	-1.32	-0.98875	0.411439
EF1/S7	-2.99	-0.85	-0.6	-0.53	-1.01	-0.76	-1.05	-0.71	-0.6	-0.94	-0.66	0.4	-1.09	-1.37	-1.35	-1.34	-2.19	-1.48	-0.31	-0.68	-1.79	-0.14	-0.7	-0.32	-0.83	-0.89	-1.34	-0.33	-1.31	-0.89	-1.6	-0.91	-0.97375	0.630692
Actin/S7	-1.03	-0.05	0.08	0.23	-0.02	0.39	-0.02	0.33	0.48	0.19	0.1	0.18	0.05	-0.29	0.03	-0.12	-0.53	-0.62	0.03	-0.12	-0.71	0.47	-0.23	0.16	0.21	0.18	0.14	0.64	0.01	0.3	-0.39	0.41	0.015	0.367564
	Mean	Sd
EF1/Actin	-0.98875	0.411439
EF1/S7	-0.97375	0.630692
Actin/S7	0.015	0.367564
																																	Mean	Sd
EF1 vs Actin	-1.96	-0.8	-0.68	-0.76	-0.99	-1.15	-1.03	-1.04	-1.08	-1.13	-0.76	0.22	-1.14	-1.08	-1.38	-1.22	-1.66	-0.86	-0.34	-0.56	-1.08	-0.61	-0.47	-0.48	-1.04	-1.07	-1.48	-0.97	-1.32	-1.19	-1.21	-1.32	-0.98875	0.411439
EF1 vs S7	-2.99	-0.85	-0.6	-0.53	-1.01	-0.76	-1.05	-0.71	-0.6	-0.94	-0.66	0.4	-1.09	-1.37	-1.35	-1.34	-2.19	-1.48	-0.31	-0.68	-1.79	-0.14	-0.7	-0.32	-0.83	-0.89	-1.34	-0.33	-1.31	-0.89	-1.6	-0.91
Actin vs S7	-1.03	-0.05	0.08	0.23	-0.02	0.39	-0.02	0.33	0.48	0.19	0.1	0.18	0.05	-0.29	0.03	-0.12	-0.53	-0.62	0.03	-0.12	-0.71	0.47	-0.23	0.16	0.21	0.18	0.14	0.64	0.01	0.3	-0.39	0.41

## Sheet: combinations
	TEP1							NOS
	EF1	Actin	S7	Act/S7	EF1/Act	EF1/S7	EF1/Act/S7	EF1	Actin	S7	Act/S7	EF1/Act	EF1/S7	EF1/Act/S7
12h	1.102	0.938	1.095	1.013	1.016	1.098	1.042	1.015	0.864	1.009	0.934	0.937	1.012	0.96
24h	3.533	2.685	3.187	2.925	3.08	3.356	3.115	1.305	0.992	1.178	1.081	1.138	1.24	1.151
48h	1.091	1.499	1.435	1.467	1.278	1.251	1.329	1.446	1.987	1.903	1.945	1.695	1.659	1.762
Day 5
		12h	24h	48h
TEP1	EF1	1.102	3.533	1.091
	Actin	0.938	2.685	1.499
	S7	1.095	3.187	1.435
	Act/S7	1.013	2.925	1.467
	EF1/Act	1.016	3.08	1.278
	EF1/S7	1.098	3.356	1.251
	EF1/Act/S7	1.042	3.115	1.329
NOS	EF1	1.015	1.305	1.446
	Actin	0.864	0.992	1.987
	S7	1.009	1.178	1.903
	Act/S7	0.934	1.081	1.945
	EF1/Act	0.937	1.138	1.695
	EF1/S7	1.012	1.24	1.659
	EF1/Act/S7	0.96	1.151	1.762
